# Supplementary material for: Obesity, Diabetes, and Cardiovascular Risk Burden in Systemic Lupus Erythematosus: Current Approaches and Knowledge Gaps—A Rapid Scoping Review
Source: Int J Environ Res Public Health. 2022 Nov 10;19(22):14768. doi: 10.3390/ijerph192214768 (PMC9690813; doi:10.3390/ijerph192214768)
Supplement: Supplementary file 1 [file ijerph-19-14768-s001.zip]

Archive with 1 entries (1 files):
- ijerph-1920526-supplementary.pdf
